# Supplementary material for: Pitavastatin protects against neomycin-induced ototoxicity through inhibition of endoplasmic reticulum stress
Source: Front Mol Neurosci. 2022 Aug 3;15:963083. doi: 10.3389/fnmol.2022.963083 (PMC9381809; doi:10.3389/fnmol.2022.963083)
Supplement: Supplementary file 2 [file Data_Sheet_2.ZIP]

Archive with 81 entries (77 files):
- Original data Fig. 1-3/
- Original data Fig. 1-3/Fig. 3/
- Original data Fig. 1-3/Fig. 3/Fig. 3B.xlsx
- Original data Fig. 1-3/Fig. 3/Fig. 3D.xlsx
- Original data Fig. 1-3/Fig. 3/Fig. 3G.xlsx
- Original data Fig. 1-3/Fig. 3/1.jpg
- Original data Fig. 1-3/Fig. 3/2.jpg
- Original data Fig. 1-3/Fig. 3/3.jpg
- Original data Fig. 1-3/Fig. 3/4.jpg
- Original data Fig. 1-3/Fig. 3/5.jpg
- Original data Fig. 1-3/Fig. 3/6.jpg
- Original data Fig. 1-3/Fig. 3/7.jpg
- Original data Fig. 1-3/Fig. 3/8.jpg
- Original data Fig. 1-3/Fig. 3/9.jpg
- Original data Fig. 1-3/Fig. 3/10.jpg
- Original data Fig. 1-3/Fig. 3/11.jpg
- Original data Fig. 1-3/Fig. 3/12.jpg
- Original data Fig. 1-3/Fig. 3/13.jpg
- Original data Fig. 1-3/Fig. 3/14.jpg
- Original data Fig. 1-3/Fig. 3/15.jpg
- Original data Fig. 1-3/Fig. 3/16.jpg
- Original data Fig. 1-3/Fig. 3/17.jpg
- Original data Fig. 1-3/Fig. 3/18.jpg
- Original data Fig. 1-3/Fig. 3/19.jpg
- Original data Fig. 1-3/Fig. 3/20.jpg
- Original data Fig. 1-3/Fig. 3/21.jpg
- Original data Fig. 1-3/Fig. 3/22.jpg
- Original data Fig. 1-3/Fig. 3/23.jpg
- Original data Fig. 1-3/Fig. 3/24.jpg
- Original data Fig. 1-3/Fig. 3/27.tif
- Original data Fig. 1-3/Fig. 3/25.tif
- Original data Fig. 1-3/Fig. 3/26.tif
- Original data Fig. 1-3/Fig. 3/28.tif
- Original data Fig. 1-3/Fig. 3/31.tif
- Original data Fig. 1-3/Fig. 3/29.tif
- Original data Fig. 1-3/Fig. 3/30.tif
- Original data Fig. 1-3/Fig. 3/32.tif
- Original data Fig. 1-3/Fig. 3/35.tif
- Original data Fig. 1-3/Fig. 3/33.tif
- Original data Fig. 1-3/Fig. 3/34.tif
- Original data Fig. 1-3/Fig. 3/36.tif
- Original data Fig. 1-3/Fig. 3/39.tif
- Original data Fig. 1-3/Fig. 3/37.tif
- Original data Fig. 1-3/Fig. 3/38.tif
- Original data Fig. 1-3/Fig. 3/40.tif
- Original data Fig. 1-3/Fig. 3/41.tif
- Original data Fig. 1-3/Fig. 3/42.tif
- Original data Fig. 1-3/Fig. 3/43.tif
- Original data Fig. 1-3/Fig. 3/44.tif
- Original data Fig. 1-3/Fig. 1/
- Original data Fig. 1-3/Fig. 1/1.jpg
- Original data Fig. 1-3/Fig. 1/2.jpg
- Original data Fig. 1-3/Fig. 1/3.jpg
- Original data Fig. 1-3/Fig. 1/4.jpg
- Original data Fig. 1-3/Fig. 1/5.jpg
- Original data Fig. 1-3/Fig. 1/6.jpg
- Original data Fig. 1-3/Fig. 1/7.jpg
- Original data Fig. 1-3/Fig. 1/8.jpg
- Original data Fig. 1-3/Fig. 1/9.jpg
- Original data Fig. 1-3/Fig. 1/10.jpg
- Original data Fig. 1-3/Fig. 1/11.jpg
- Original data Fig. 1-3/Fig. 1/12.jpg
- Original data Fig. 1-3/Fig. 1/Fig. 1A.xlsx
- Original data Fig. 1-3/Fig. 1/Fig. 1C-E.xlsx
- Original data Fig. 1-3/Fig. 2/
- Original data Fig. 1-3/Fig. 2/Fig. 2A.tif
- Original data Fig. 1-3/Fig. 2/Fig. 2B.tif
- Original data Fig. 1-3/Fig. 2/1.jpg
- Original data Fig. 1-3/Fig. 2/2.jpg
- Original data Fig. 1-3/Fig. 2/3.jpg
- Original data Fig. 1-3/Fig. 2/4.jpg
- Original data Fig. 1-3/Fig. 2/6.jpg
- Original data Fig. 1-3/Fig. 2/5.jpg
- Original data Fig. 1-3/Fig. 2/7.jpg
- Original data Fig. 1-3/Fig. 2/8.jpg
- Original data Fig. 1-3/Fig. 2/9.jpg
- Original data Fig. 1-3/Fig. 2/10.jpg
- Original data Fig. 1-3/Fig. 2/11.jpg
- Original data Fig. 1-3/Fig. 2/12.jpg
- Original data Fig. 1-3/Fig. 2/Fig. 2D.xlsx
- Original data Fig. 1-3/Fig. 2/Fig. 2B.xlsx
