# Supplementary material for: Pitavastatin protects against neomycin-induced ototoxicity through inhibition of endoplasmic reticulum stress
Source: Front Mol Neurosci. 2022 Aug 3;15:963083. doi: 10.3389/fnmol.2022.963083 (PMC9381809; doi:10.3389/fnmol.2022.963083)
Supplement: Supplementary file 2 [file Data_Sheet_2.ZIP › Original data Fig. 1-3/Fig. 3/Fig. 3B.xlsx]

## Sheet: Sheet1
						NC	PTV	M	M+PTV
					TUNEL+	4	3	35	12
						1	2	28	7
						5	2	31	12
					Total	94	88	96	77
						74	82	93	95
						84	90	94	70
						0.0425532	0.0340909	0.364583	0.155844
						0.0135135	0.0243902	0.301075	0.0736842
						0.0595238	0.0222222	0.329787	0.171429
						4.25532	3.40909	36.4583	15.5844
						1.35135	2.43902	30.1075	7.36842
						5.95238	2.22222	32.9787	17.1429
