# Supplementary material for: Pitavastatin protects against neomycin-induced ototoxicity through inhibition of endoplasmic reticulum stress
Source: Front Mol Neurosci. 2022 Aug 3;15:963083. doi: 10.3389/fnmol.2022.963083 (PMC9381809; doi:10.3389/fnmol.2022.963083)
Supplement: Supplementary file 2 [file Data_Sheet_2.ZIP › Original data Fig. 1-3/Fig. 3/Fig. 3D.xlsx]

## Sheet: Sheet1
					NC	PTV	M	M+PTV
				CASP3+	5	5	20	10
					5	2	25	10
					4	6	29	10
				Total	66	64	58	70
					71	60	58	56
					70	58	66	50
					0.0757576	0.078125	0.344828	0.142857
					0.0704225	0.0333333	0.431034	0.178571
					0.0571429	0.103448	0.439394	0.2
					7.57576	7.8125	34.4828	14.2857
					7.04225	3.33333	43.1034	17.8571
					5.71429	10.3448	43.9394	20
