# Supplementary material for: Pitavastatin protects against neomycin-induced ototoxicity through inhibition of endoplasmic reticulum stress
Source: Front Mol Neurosci. 2022 Aug 3;15:963083. doi: 10.3389/fnmol.2022.963083 (PMC9381809; doi:10.3389/fnmol.2022.963083)
Supplement: Supplementary file 2 [file Data_Sheet_2.ZIP › Original data Fig. 1-3/Fig. 3/Fig. 3G.xlsx]

## Sheet: Sheet1
		NC	PTV	Neo	Neo+PTV
	早凋	6.93	6.87	21	13.3
		6.69	6.31	22.4	13
		6.84	6.95	22.2	12.7
	晚凋	1.38	1.63	5.21	3.6
		1.46	1.22	5.54	4.15
		1.12	1.64	5.89	4.24
		8.31	8.5	26.21	16.9
		8.15	7.53	27.94	17.15
		7.96	8.59	28.09	16.94
		8.14	8.20667	27.4133	16.9967
