# Supplementary material for: Pitavastatin protects against neomycin-induced ototoxicity through inhibition of endoplasmic reticulum stress
Source: Front Mol Neurosci. 2022 Aug 3;15:963083. doi: 10.3389/fnmol.2022.963083 (PMC9381809; doi:10.3389/fnmol.2022.963083)
Supplement: Supplementary file 2 [file Data_Sheet_2.ZIP › Original data Fig. 1-3/Fig. 1/Fig. 1A.xlsx]

## Sheet: Sheet1
	1	2	3	4	5	6	7	8	9	10	11	12
A													450
B		2.135	1.449	1.653	1.727	1.948	1.867	1.874	1.783				450
C		2.196	1.99	1.946	1.971	2.061	1.899	1.944	1.811				450
D		1.916	1.535	1.591	1.771	2.082	1.983	2.046	1.832				450
E		1.989	1.499	1.511	1.521	1.784	1.765	1.912	1.834				450
F		1.923	1.563	1.554	1.532	1.927	1.782	1.58	1.716				450
G		1.911	1.362	1.486	1.556	1.637	1.694	1.626	1.573				450
H													450
		2.135	1.449	1.653	1.727	1.948	1.867	1.874	1.783
		1.916	1.535	1.591	1.771	2.082	1.983	2.046	1.832
		1.989	1.499	1.511	1.521	1.784	1.765	1.912	1.834
		1.923	1.563	1.554	1.532	1.927	1.782	1.58	1.716
		1.911	1.362	1.486	1.556	1.637	1.694	1.626	1.573
		1.9748	1.4816	1.559	1.6214	1.8756	1.8182	1.8076	1.7476
		1.08112	0.733745	0.837047	0.874519	0.986429	0.945412	0.948957	0.902876
		0.970225	0.777294	0.805651	0.8968	1.05428	1.00415	1.03605	0.927689
		1.00719	0.759064	0.765141	0.770205	0.903383	0.893761	0.968199	0.928702
		0.973769	0.791473	0.786915	0.775775	0.975795	0.90237	0.800081	0.868949
		0.967693	0.68969	0.752481	0.787928	0.828945	0.857808	0.823375	0.796536
		1	0.750253	0.789447	0.821045	0.949767	0.920701	0.915333	0.88495
