# Supplementary material for: Pitavastatin protects against neomycin-induced ototoxicity through inhibition of endoplasmic reticulum stress
Source: Front Mol Neurosci. 2022 Aug 3;15:963083. doi: 10.3389/fnmol.2022.963083 (PMC9381809; doi:10.3389/fnmol.2022.963083)
Supplement: Supplementary file 2 [file Data_Sheet_2.ZIP › Original data Fig. 1-3/Fig. 1/Fig. 1C-E.xlsx]

## Sheet: Sheet1
				200um			A	M	B
						NC	110	105	108
							105	107	108
							102	104	107
						PTV	106	100	105
							103	104	103
							98	105	107
						Neo	108	64	46
							105	69	50
							104	70	42
						Neo+PTV	101	72	60
							99	88	68
							102	85	76
