# Supplementary material for: Pitavastatin protects against neomycin-induced ototoxicity through inhibition of endoplasmic reticulum stress
Source: Front Mol Neurosci. 2022 Aug 3;15:963083. doi: 10.3389/fnmol.2022.963083 (PMC9381809; doi:10.3389/fnmol.2022.963083)
Supplement: Supplementary file 2 [file Data_Sheet_2.ZIP › Original data Fig. 1-3/Fig. 2/Fig. 2D.xlsx]

## Sheet: Sheet1
							200um
								顶	中	底
							NC	107	103	104
								105	105	102
								104	102	106
							PTV	103	108	104
								108	102	106
								105	106	100
							Neo	85	25	20
								60	32	22
								55	41	23
							Neo+PTV	85	68	55
								95	82	60
								97	79	65
