# Supplementary material for: Pitavastatin protects against neomycin-induced ototoxicity through inhibition of endoplasmic reticulum stress
Source: Front Mol Neurosci. 2022 Aug 3;15:963083. doi: 10.3389/fnmol.2022.963083 (PMC9381809; doi:10.3389/fnmol.2022.963083)
Supplement: Supplementary file 2 [file Data_Sheet_2.ZIP › Original data Fig. 1-3/Fig. 2/Fig. 2B.xlsx]

## Sheet: Sheet1
				分组	编号	4K	8K	12K	16K	24K	32K
				NC	1	60	50	45	40	65	80
					2	60	40	35	45	60	75
					3	65	40	35	40	60	65
					4	70	35	35	30	65	65
					5	70	40	30	25	55	75
				PTV	1	70	40	40	20	75	75
					2	50	40	35	35	60	70
					3	65	40	45	20	50	65
					4	75	45	35	30	50	60
					5	65	35	35	50	70	75
					6	50	35	25	25	60	70
				Neo	1	90	85	80	80	90	85
					2	75	75	80	85	90	90
					3	85	70	80	75	85	80
					4	85	75	85	80	75	90
					5	90	80	75	80	85	90
					6	85	85	70	80	70	90
				Neo+PTV	1	55	35	30	35	55	70
					2	45	65	50	65	65	80
					3	60	50	50	50	65	65
					4	55	40	35	60	60	70
					5	75	65	65	80	85	80
