# Supplementary material for: Pitavastatin protects against neomycin-induced ototoxicity through inhibition of endoplasmic reticulum stress
Source: Front Mol Neurosci. 2022 Aug 3;15:963083. doi: 10.3389/fnmol.2022.963083 (PMC9381809; doi:10.3389/fnmol.2022.963083)
Supplement: Supplementary file 3 [file Data_Sheet_3.ZIP]

Archive with 87 entries (82 files):
- Original data Fig. 4-7/
- Original data Fig. 4-7/Fig. 6/
- Original data Fig. 4-7/Fig. 6/Fig. 6D-J.xlsx
- Original data Fig. 4-7/Fig. 6/1.jpg
- Original data Fig. 4-7/Fig. 6/2.jpg
- Original data Fig. 4-7/Fig. 6/3.jpg
- Original data Fig. 4-7/Fig. 6/4.jpg
- Original data Fig. 4-7/Fig. 6/5.jpg
- Original data Fig. 4-7/Fig. 6/6.jpg
- Original data Fig. 4-7/Fig. 6/7.jpg
- Original data Fig. 4-7/Fig. 6/8.jpg
- Original data Fig. 4-7/Fig. 6/9.jpg
- Original data Fig. 4-7/Fig. 6/10.jpg
- Original data Fig. 4-7/Fig. 6/11.jpg
- Original data Fig. 4-7/Fig. 6/12.jpg
- Original data Fig. 4-7/Fig. 6/13.jpg
- Original data Fig. 4-7/Fig. 6/14.jpg
- Original data Fig. 4-7/Fig. 6/15.jpg
- Original data Fig. 4-7/Fig. 6/16.jpg
- Original data Fig. 4-7/Fig. 6/17.jpg
- Original data Fig. 4-7/Fig. 6/18.jpg
- Original data Fig. 4-7/Fig. 6/19.jpg
- Original data Fig. 4-7/Fig. 6/20.jpg
- Original data Fig. 4-7/Fig. 6/21.jpg
- Original data Fig. 4-7/Fig. 6/22.jpg
- Original data Fig. 4-7/Fig. 6/23.jpg
- Original data Fig. 4-7/Fig. 6/24.jpg
- Original data Fig. 4-7/Fig. 7/
- Original data Fig. 4-7/Fig. 7/Fig. 7B-D.xlsx
- Original data Fig. 4-7/Fig. 4/
- Original data Fig. 4-7/Fig. 4/1.jpg
- Original data Fig. 4-7/Fig. 4/2.jpg
- Original data Fig. 4-7/Fig. 4/3.jpg
- Original data Fig. 4-7/Fig. 4/4.jpg
- Original data Fig. 4-7/Fig. 4/5.jpg
- Original data Fig. 4-7/Fig. 4/6.jpg
- Original data Fig. 4-7/Fig. 4/7.jpg
- Original data Fig. 4-7/Fig. 4/8.jpg
- Original data Fig. 4-7/Fig. 4/9.jpg
- Original data Fig. 4-7/Fig. 4/10.jpg
- Original data Fig. 4-7/Fig. 4/11.jpg
- Original data Fig. 4-7/Fig. 4/12.jpg
- Original data Fig. 4-7/Fig. 4/13.jpg
- Original data Fig. 4-7/Fig. 4/14.jpg
- Original data Fig. 4-7/Fig. 4/15.jpg
- Original data Fig. 4-7/Fig. 4/16.jpg
- Original data Fig. 4-7/Fig. 4/17.jpg
- Original data Fig. 4-7/Fig. 4/18.jpg
- Original data Fig. 4-7/Fig. 4/19.jpg
- Original data Fig. 4-7/Fig. 4/20.jpg
- Original data Fig. 4-7/Fig. 4/21.jpg
- Original data Fig. 4-7/Fig. 4/22.jpg
- Original data Fig. 4-7/Fig. 4/23.jpg
- Original data Fig. 4-7/Fig. 4/24.jpg
- Original data Fig. 4-7/Fig. 5/
- Original data Fig. 4-7/Fig. 5/1.jpg
- Original data Fig. 4-7/Fig. 5/2.jpg
- Original data Fig. 4-7/Fig. 5/3.jpg
- Original data Fig. 4-7/Fig. 5/4.jpg
- Original data Fig. 4-7/Fig. 5/5.jpg
- Original data Fig. 4-7/Fig. 5/6.jpg
- Original data Fig. 4-7/Fig. 5/7.jpg
- Original data Fig. 4-7/Fig. 5/8.jpg
- Original data Fig. 4-7/Fig. 5/9.jpg
- Original data Fig. 4-7/Fig. 5/10.jpg
- Original data Fig. 4-7/Fig. 5/11.jpg
- Original data Fig. 4-7/Fig. 5/12.jpg
- Original data Fig. 4-7/Fig. 5/13.jpg
- Original data Fig. 4-7/Fig. 5/14.jpg
- Original data Fig. 4-7/Fig. 5/15.jpg
- Original data Fig. 4-7/Fig. 5/16.jpg
- Original data Fig. 4-7/Fig. 5/17.jpg
- Original data Fig. 4-7/Fig. 5/18.jpg
- Original data Fig. 4-7/Fig. 5/19.jpg
- Original data Fig. 4-7/Fig. 5/20.jpg
- Original data Fig. 4-7/Fig. 5/21.jpg
- Original data Fig. 4-7/Fig. 5/22.jpg
- Original data Fig. 4-7/Fig. 5/23.jpg
- Original data Fig. 4-7/Fig. 5/24.jpg
- Original data Fig. 4-7/Fig. 5/25.jpg
- Original data Fig. 4-7/Fig. 5/26.jpg
- Original data Fig. 4-7/Fig. 5/27.jpg
- Original data Fig. 4-7/Fig. 5/28.jpg
- Original data Fig. 4-7/Fig. 5/29.jpg
- Original data Fig. 4-7/Fig. 5/30.jpg
- Original data Fig. 4-7/Fig. 5/31.jpg
- Original data Fig. 4-7/Fig. 5/32.jpg
