# Supplementary material for: Pitavastatin protects against neomycin-induced ototoxicity through inhibition of endoplasmic reticulum stress
Source: Front Mol Neurosci. 2022 Aug 3;15:963083. doi: 10.3389/fnmol.2022.963083 (PMC9381809; doi:10.3389/fnmol.2022.963083)
Supplement: Supplementary file 3 [file Data_Sheet_3.ZIP › Original data Fig. 4-7/Fig. 6/Fig. 6D-J.xlsx]

## Sheet: Sheet1
			Ctrl	PTV	Neo	Neo+PTV			Ctrl	PTV	Neo	Neo+PTV			Ctrl	PTV	Neo	Neo+PTV			Ctrl	PTV	Neo	Neo+PTV
		p-PERK	189.526	361.506	1034.05	549.244		p-eIF2α	348.186	456.897	697.595	282.961		GRP78	63.535	87.911	254.066	116.425		Chop	205.392	294.444	880.413	222.742
			225.533	353.016	1204.75	202.298			186.547	155.71	522.64	309.034			247.253	238.747	649.552	407.612			444.236	416.096	625.651	347.616
			271.988	150.268	378.197	114.498			360.35	222.272	616.197	379.787			139.317	105.573	566.277	358.173			140.063	213.238	557.756	119.497
		PERK	218.324	284.986	425.155	375.221		eIF2α	597.82	681.902	617.029	470.295		GAPDH	428.805	628.301	851.237	592.246		GAPDH	1448.14	1361.34	1151.02	1387.06
			308.692	476.128	566.083	471.388			525.443	447.793	512.743	491.578			1448.14	1361.34	1151.02	1387.06			1062.89	1245.48	1243.31	1364.69
			186.662	190.826	187.604	192.563			587.901	334.775	636.095	454.265			1062.89	1245.48	1243.31	1364.69			428.805	628.301	851.237	592.246
			0.868095	1.2685	2.43217	1.46379			0.582426	0.670033	1.13057	0.601667			0.148168	0.139919	0.298467	0.196582			0.141832	0.21629	0.764899	0.160586
			0.730609	0.741431	2.12822	0.429154			0.355028	0.347728	1.0193	0.628657			0.170739	0.175376	0.564328	0.293868			0.417951	0.334085	0.503215	0.254721
			1.45711	0.787461	2.01593	0.5946			0.612943	0.663944	0.968719	0.836047			0.131074	0.084765	0.45546	0.262457			0.326636	0.339388	0.65523	0.201769
			1.01861	0.932465	2.19211	0.829181			0.516799	0.560568	1.03953	0.68879			0.149993	0.133353	0.439418	0.250969			0.295473	0.296588	0.641115	0.205692
			0.852238	1.24533	2.38775	1.43705			1.12699	1.29651	2.18764	1.16422			0.98783	0.932834	1.98987	1.31061			0.480016	0.732012	2.58873	0.543487
			0.717263	0.727888	2.08934	0.421315			0.686975	0.672849	1.97234	1.21644			1.13831	1.16923	3.76236	1.95921			1.41451	1.13068	1.70308	0.862079
			1.4305	0.773077	1.97911	0.583739			1.18604	1.28472	1.87446	1.61774			0.873865	0.565126	3.03654	1.74979			1.10547	1.14863	2.21756	0.682868
			1	0.915433	2.15207	0.814035			1	1.08469	2.01148	1.3328			1	0.889064	2.92959	1.6732			0.999999	1.00377	2.16979	0.696145
			Ctrl	PTV	Neo	Neo+PTV			Ctrl	PTV	Neo	Neo+PTV			Ctrl	PTV	Neo	Neo+PTV
		ATF4	174.896	236.822	458.155	201.859		ATF6	155.144	214.417	222.624	183.699		IRE1α	257.044	279.771	400.947	295.484
			88.942	139.768	449.414	396.533			260.035	343.903	402.613	287.328			396.524	462.595	658.33	489.326
			53.696	60.099	268.622	141.752			181.043	204.073	219.422	239.194			394.453	688.697	487.727	450.692
		GAPDH	1448.14	1361.34	1151.02	1387.06		GAPDH	428.805	628.301	851.237	592.246		GAPDH	428.805	628.301	851.237	592.246
			1062.89	1245.48	1243.31	1364.69			1062.89	1245.48	1243.31	1364.69			1062.89	1245.48	1243.31	1364.69
			428.805	628.301	851.237	592.246			1448.14	1361.34	1151.02	1387.06			1448.14	1361.34	1151.02	1387.06
			0.120773	0.173962	0.398043	0.14553			0.361805	0.341265	0.26153	0.310173			0.599443	0.445282	0.471017	0.498921
			0.0836793	0.11222	0.361467	0.290566			0.244649	0.276121	0.323824	0.210544			0.373062	0.371419	0.529499	0.358561
			0.125222	0.0956532	0.315567	0.239346			0.125018	0.149906	0.190633	0.172447			0.272387	0.505896	0.423735	0.324926
			0.109892	0.127279	0.358359	0.225147			0.243824	0.255764	0.258662	0.231055			0.414964	0.440866	0.47475	0.394136
			1.09902	1.58303	3.62213	1.3243			1.48388	1.39964	1.07262	1.27212			1.44457	1.07306	1.13508	1.20232
			0.761469	1.02119	3.28929	2.6441			1.00338	1.13246	1.32811	0.863508			0.899022	0.895064	1.27601	0.864078
			1.1395	0.870429	2.87161	2.17802			0.512738	0.614812	0.781846	0.70726			0.65641	1.21913	1.02114	0.783023
			0.999997	1.15822	3.26101	2.04881			1	1.04897	1.06086	0.947629			0.999999	1.06242	1.14408	0.949808
