# Supplementary material for: Pitavastatin protects against neomycin-induced ototoxicity through inhibition of endoplasmic reticulum stress
Source: Front Mol Neurosci. 2022 Aug 3;15:963083. doi: 10.3389/fnmol.2022.963083 (PMC9381809; doi:10.3389/fnmol.2022.963083)
Supplement: Supplementary file 3 [file Data_Sheet_3.ZIP › Original data Fig. 4-7/Fig. 7/Fig. 7B-D.xlsx]

## Sheet: Sheet1
					Ctrl	PTV	Neo	Neo+PTV			Ctrl	PTV	Neo	Neo+PTV			Ctrl	PTV	Neo	Neo+PTV
				ROCK	136.561	134.31	534.057	203.22		RhoA	373.228	433.073	1463.36	240.675		JNK	148.888	485.825	1609.95	634.442
					97.4	147.196	819.411	226.482			151.344	167.669	512.678	240.634			319.708	359.774	932.695	330.054
					71.461	91.961	356.179	83.293			253.302	153.241	517.65	194.467			264.196	270.03	490.126	345.052
				GAPDH	1080.61	1310.51	1324.54	1170.91		GAPDH	1080.61	1310.51	1324.54	1170.91		GAPDH	1080.61	1310.51	1324.54	1170.91
					1024.14	883.536	975.116	854.027			1024.14	883.536	975.116	854.027			1024.14	883.536	975.116	854.027
					627.594	710.506	845.931	700.512			627.594	710.506	845.931	700.512			627.594	710.506	845.931	700.512
					0.126374	0.102487	0.403203	0.173558			0.345385	0.330462	1.10481	0.205546			0.137781	0.370715	1.21548	0.541838
					0.0951041	0.166599	0.840322	0.265193			0.147777	0.18977	0.525761	0.281764			0.312172	0.407198	0.956496	0.386468
					0.113865	0.12943	0.42105	0.118903			0.403608	0.215679	0.611929	0.277607			0.420966	0.380053	0.579392	0.492571
					0.111781	0.132839	0.554858	0.185885			0.298923	0.245304	0.7475	0.254972			0.290306	0.385989	0.917124	0.473626
					1.13055	0.916856	3.60708	1.55266			1.15543	1.10551	3.69596	0.687621			0.474606	1.27698	4.1869	1.86644
					0.850807	1.4904	7.51757	2.37243			0.494363	0.634847	1.75885	0.942597			1.07532	1.40265	3.29479	1.33124
					1.01864	1.15789	3.76674	1.06371			1.35021	0.721519	2.04711	0.928691			1.45008	1.30915	1.9958	1.69673
					0.999999	1.18838	4.9638	1.66294			1	0.820625	2.50064	0.852969			1	1.32959	3.15916	1.63147
